# Supplementary material for: CAMIL: channel attention-based multiple instance learning for whole slide image classification
Source: Bioinformatics. 2025 Jan 16;41(2):btaf024. doi: 10.1093/bioinformatics/btaf024 (PMC11802473; doi:10.1093/bioinformatics/btaf024)
Supplement: btaf024_Supplementary_Data [file btaf024_supplementary_data.zip]

Archive with 1 entries (1 files):
- 6693c_Supplementary.pdf
